# Supplementary material for: Deep Multiview Image Fusion for Soybean Yield Estimation in Breeding Applications
Source: Plant Phenomics. 2021 Jun 23;2021:9846470. doi: 10.34133/2021/9846470 (PMC8240512; doi:10.34133/2021/9846470)
Supplement: Supplementary Materials — Details of mAP and IoU can be found in the supplementary material. [file 9846470.f1.tex]

% Supplementary file
% Author: Luis Riera
% Last update: Aug. 11, 2020

The \textit{m}AP is calculated according to Eq.~\eqref{eq:mAP}, where TP, FP, TN, and FN denote the true positive, false positive, true negative and false negative, respectively.  The thresholds for in Eq.~\eqref{eq:mAP} was set to 0.5, this means that any predicted object is considered a TP if  its’ IoU with respect to the ground truth is greater than 0.5. 

%---------------------------------------Equation-------------------------------------------------------------
	\begin{equation} 
	\label{eq:mAP}
	{\textit{m}AP} = \frac{1}{|threshold|} \sum_{t} \frac{TP(t)}{TP(t)+FP(t)+FN(t)}
	\end{equation}
	%\small{where TP, FP, TN, and FN are the True Positive, False Positive, True Negative, and False Negative predictions}
	

Intersection over union (IoU) criteria is computed by Eq.~\eqref{eq:IoU}. 
	%---------------------------------------Equation-------------------------------------------------------------
	\begin{equation} 
	\label{eq:IoU}
	{IoU(A,B)} = \frac{A \cap B}{A \cup B} 
	\end{equation}
	
	

We calculated the model Specificity Eq.~\eqref{eq:Specificity} to measure its ability to correctly identify those plots that did not meet the Top ranking criterium and the Sensitivity Eq.~\eqref{eq:Sensitivity} measure that ability to identify those plots meet the selecting criterium correctly. At the same time, Accuracy Eq.~\eqref{eq:Acc_EQ} measured the closeness of the predictions to a specific value. 
%---------------------------------------Equation-------------------------------------------------------------
    \begin{equation} 
    \label{eq:Specificity}
    \small
    	Specificity = \frac{TN}{TN + FP} 
    \end{equation}

%---------------------------------------Equation-------------------------------------------------------------
    \begin{equation} 
    \label{eq:Sensitivity}
    \small
    	Recall(Sensitivity) = \frac{TP}{TP + FN} 
    \end{equation}
%---------------------------------------Equation-------------------------------------------------------------
     \begin{equation} 
     \label{eq:Acc_EQ}
     \small
    	Accuracy = \frac{TP + TN} {TP + TN + FP + FN}
     \end{equation}


The correlation Eq.~\eqref{eq:CORR} was used as an indicator to measure the linear relationship between the model predictions and the ground truth values.
%---------------------------------------Equation-------------------------------------------------------------
     \begin{equation} 
     \label{eq:CORR}
        \mathlarger{\mathlarger{\rho}}_{X,Y}~=~corr(X,Y)~=~\frac{cov(X,Y)}{\sigma_X\sigma_Y}~=~\frac{\mathbb{E}[(X-\mathbb{E}(X))(Y-\mathbb{E}(Y)]}{\sigma_X\sigma_Y}
     \end{equation}
     \\
% \pagebreak

\textbf{Feature Module} architecture Summary\\
\small
\begin{tabular}{llc}
	\hline
	Layer (type)                 &Output Shape              &No. Param    \\
	\hline
	\hline
	input\_1 (InputLayer)         & (None, None, None, 3)    &  0 \\
	\hline         
	block1\_conv1 (Conv2D)        & (None, None, None, 64)   &  1792 \\      
	\hline 
	block1\_conv2 (Conv2D)        & (None, None, None, 64)   &  36,928  \\   
	\hline 
	block1\_pool (MaxPooling2D)   & (None, None, None, 64)   &  0       \\ 
	\hline 
	block2\_conv1 (Conv2D)        & (None, None, None, 128)  &  73,856   \\
	\hline 
	block2\_conv2 (Conv2D)        & (None, None, None, 128)  &  14,7584  \\
	\hline 
	block2\_pool (MaxPooling2D)   & (None, None, None, 128)  &  0     \\  
	\hline 
	block3\_conv1 (Conv2D)        & (None, None, None, 256)  &  29,5168  \\  
	\hline 
	block3\_conv2 (Conv2D)        & (None, None, None, 256)  &  590,080  \\
	\hline 
	block3\_conv3 (Conv2D)        & (None, None, None, 256)  &  590,080  \\
	\hline 
	block3\_conv4 (Conv2D)        & (None, None, None, 256)  &  590,080  \\
	\hline 
	block3\_pool (MaxPooling2D)   & (None, None, None, 256)  &  0       \\
	\hline 
	block4\_conv1 (Conv2D)        & (None, None, None, 512)  &  1,180,160  \\
	\hline 
	block4\_conv2 (Conv2D)        & (None, None, None, 512)  &  2,359,808  \\ 
	\hline 
	block4\_conv3 (Conv2D)        & (None, None, None, 512)  &  2,359,808   \\
	\hline 
	block4\_conv4 (Conv2D)        & (None, None, None, 512)  &  2,359,808   \\
	\hline 
	block4\_pool (MaxPooling2D)   & (None, None, None, 512)  &  0         \\
	\hline 
	block5\_conv1 (Conv2D)        & (None, None, None, 512)  &  2,359,808   \\
	\hline 
	block5\_conv2 (Conv2D)        & (None, None, None, 512)  &  2,359,808   \\
	\hline 
	block5\_conv3 (Conv2D)        & (None, None, None, 512)  &  2,359,808   \\
	\hline 
	block5\_conv4 (Conv2D)        & (None, None, None, 512)  &  2,359,808   \\
	\hline 
	block5\_pool (MaxPooling2D)   & (None, None, None, 512)  &  0         \\
	\hline 
	C5\_reduced (Conv2D)          & (None, None, None, 256)  &  131,328    \\
	\hline
\end{tabular}
\normalsize
\\
Total params: 20,155,712 \\
Trainable params: 20,155,712  \\


\textbf{Estimator Module} architecture summary,\\
\small
\begin{tabular}{llc}
	\hline
	Layer (type)                 &Output Shape              &No. Param    \\
	\hline
	\hline
	add\_1  (Add)                 &(None, 7, 7, 256)      &0 \\
	\hline
	e\_cov2 (Conv2D)              &(None, 5, 5, 256)     &590,080      \\ 
	\hline
	e\_cov2\_max (MaxPooling2D)    &(None, 2, 2, 256)     &0         \\ 
	\hline
	flatten\_1 (Flatten)          &(None, 1024)           &0         \\ 
	\hline
	e\_den1 (Dense)               &(None, 16)                &164 \\ 
	\hline
	e\_den2 (Dense)               &(None, 8)                &16      \\ 
	\hline
	e\_den3 (Dense)               &(None, 1)                 &9     \\
	\hline
\end{tabular}
\normalsize
\\
\\
Total params: 20,762,337 \\
Trainable params: 606,625 \\
Non-trainable params: 20,155,712\\
